# Supplementary material for: NSAID-Induced Enteropathy Affects Regulation of Hepatic Glucose Production by Decreasing GLP-1 Secretion
Source: Nutrients. 2021 Dec 28;14(1):120. doi: 10.3390/nu14010120 (PMC8746549; doi:10.3390/nu14010120)
Supplement: Supplementary file 1 [file nutrients-14-00120-s001.zip]

Archive with 1 entries (1 files):
- nutrients-1509621-supplementary.pdf
